# Supplementary material for: TLR5 agonists enhance anti-tumor immunity and overcome resistance to immune checkpoint therapy
Source: Commun Biol. 2023 Jan 12;6:31. doi: 10.1038/s42003-022-04403-8 (PMC9837180; doi:10.1038/s42003-022-04403-8)
Supplement: Supplementary file 3 — Supplementary Data 1 [file 42003_2022_4403_MOESM3_ESM.xlsx]

## Sheet: Figure 1A
Figure 1A
Time	TNFa 20 ng/mL							Flagellin 10 μg/mL							Flagellin 7.5 μg/mL							Flagellin 5 μg/mL							Flagellin 4 μg/mL							Flagellin 3 μg/mL							Flagellin 2.5 μg/mL
0	1	1	1	1	1	1	1	1	1	1	1	1	1	1	1	1	1	1	1			1	1	1	1	1	1	1	1	1	1	1	1			1	1	1	1	1			1	1	1	1	1	1	1
5	0.971502	0.993663	0.985653	0.965055	0.965227	0.99168	0.994115	0.970186	0.998139	0.961621	0.985704	0.953519	0.966183	0.989989	0.979625	1.0061	0.964759	0.9825	0.997026			0.971496	0.996557	0.967967	0.982788	0.96358	0.976728	0.998811	0.976937	0.975115	0.966243	0.970476	0.991001			0.99303	1.00886	0.981404	0.993059	1.00843			0.958293	0.983413	0.976138	0.991062	0.971145	0.978713	0.99886
10	0.957968	0.989245	0.96318	0.910072	0.914773	0.970933	0.983715	0.927875	0.94134	0.863738	0.900151	0.874544	0.87639	0.931537	0.961453	0.984974	0.936697	0.958508	1.00507			0.966026	0.996123	0.942761	0.943363	0.928305	0.958574	0.981956	0.961536	0.952678	0.932413	0.958775	0.99691			0.986026	0.985159	0.962681	0.985457	1.0289			0.951052	0.981234	0.961736	0.951507	0.947667	0.972906	0.991152
15	0.922379	0.978309	0.941204	0.873769	0.8948	0.961918	0.973324	0.936193	0.96414	0.887117	0.917653	0.893393	0.909007	0.956367	0.946807	0.979483	0.913133	0.945967	0.994107			0.942186	0.998604	0.922159	0.937658	0.90591	0.955005	0.986998	0.949015	0.947075	0.912257	0.958125	1.00241			0.981404	0.992964	0.953599	0.990434	1.03613			0.92567	0.983359	0.955417	0.953874	0.932041	0.979864	0.999475
20	0.9159	0.955746	0.913368	0.846045	0.85461	0.938292	0.972982	0.91877	0.940123	0.828973	0.900354	0.847457	0.872726	0.927629	0.916635	0.969781	0.876756	0.915015	1.00356			0.942916	0.985018	0.904285	0.933417	0.876339	0.937854	0.989274	0.928013	0.934502	0.877085	0.941657	1.00925			0.956904	1.00527	0.925342	0.979634	1.04046			0.939359	0.966471	0.94423	0.947146	0.908576	0.966807	1.01815
25	0.889229	0.945257	0.887239	0.820662	0.814441	0.930565	0.95633	0.901121	0.928721	0.771097	0.862938	0.810124	0.848252	0.904197	0.892273	0.965451	0.850395	0.895243	0.996895			0.918538	0.966876	0.880931	0.924843	0.838379	0.927076	0.980751	0.894868	0.914268	0.838741	0.931277	1.02173			0.929647	0.986538	0.900357	0.981797	1.04424			0.932863	0.946613	0.926495	0.93832	0.891274	0.962963	1.02101
30	0.878993	0.94359	0.886723	0.81213	0.814441	0.906472	0.935984	0.89782	0.92015	0.758461	0.852202	0.810124	0.814887	0.867418	0.882236	0.961157	0.850395	0.871985	0.976043			0.909406	0.959036	0.856732	0.922688	0.838379	0.899599	0.967126	0.88073	0.92454	0.838741	0.910122	1.01615			0.93707	1.00546	0.900357	0.956622	1.05457			0.906491	0.935419	0.918343	0.939922	0.891274	0.939429	1.01083
35	0.87437	0.944846	0.8842	0.798651	0.801463	0.904496	0.914771	0.881901	0.912336	0.751452	0.83672	0.801155	0.810562	0.847351	0.869358	0.967682	0.836158	0.872795	0.954367			0.898714	0.963434	0.848643	0.920936	0.819474	0.89703	0.935696	0.881929	0.927309	0.82905	0.908118	0.994472			0.944455	1.00591	0.886327	0.977126	1.01992			0.898886	0.932191	0.926536	0.931867	0.871009	0.942928	0.983572
40	0.865248	0.931355	0.869569	0.79034	0.784693	0.904802	0.912901	0.87132	0.892217	0.723334	0.819571	0.801995	0.800997	0.822502	0.8475	0.97767	0.827963	0.865471	0.941306			0.890942	0.952201	0.833671	0.921299	0.802899	0.889865	0.937902	0.859191	0.928368	0.812823	0.897497	0.986525			0.940946	1.00075	0.869934	0.955193	1.02928			0.896086	0.921073	0.903766	0.933765	0.85433	0.930808	0.991201
45	0.864964	0.931876	0.885133	0.779718	0.785599	0.879461	0.919706	0.859167	0.88679	0.712379	0.807921	0.798516	0.789217	0.830453	0.833407	0.972637	0.826837	0.85256	0.951318			0.878236	0.951162	0.824203	0.915549	0.792011	0.869083	0.945881	0.856931	0.92815	0.804241	0.885253	1.00303			0.939288	1.00202	0.864362	0.943773	1.03349			0.895418	0.921056	0.905506	0.925563	0.842134	0.916723	0.993219
50	0.869716	0.931151	0.877555	0.786469	0.784666	0.874086	0.91618	0.842792	0.870956	0.722656	0.7921	0.797472	0.792391	0.823195	0.82382	0.958398	0.823837	0.853605	0.936903			0.874314	0.948682	0.811338	0.912193	0.779972	0.865014	0.928104	0.838447	0.923649	0.799152	0.877112	0.994134			0.929941	1.01315	0.862642	0.934446	1.0338			0.890089	0.924701	0.883235	0.921947	0.829585	0.905884	0.995113
55	0.878823	0.932836	0.881077	0.797705	0.790367	0.873855	0.897556	0.834511	0.868438	0.721656	0.781425	0.815395	0.808189	0.808827	0.813609	0.957687	0.823244	0.86145	0.911967			0.862434	0.945267	0.802122	0.912641	0.771537	0.860365	0.902604	0.830312	0.923693	0.787494	0.875862	0.980604			0.925857	1.00061	0.848869	0.927198	1.00718			0.88215	0.912385	0.882046	0.922351	0.806512	0.90565	0.965216
60	0.899903	0.936082	0.912138	0.808946	0.815295	0.873782	0.916407	0.83136	0.850063	0.751354	0.771319	0.835311	0.825224	0.814367	0.82125	0.94089	0.823569	0.87485	0.919824			0.863073	0.940585	0.811235	0.911565	0.766596	0.863071	0.921677	0.838322	0.920694	0.78504	0.869532	0.993912			0.934536	0.999312	0.846743	0.929639	1.02973			0.877922	0.916266	0.892043	0.908681	0.800338	0.904474	0.993412
65	0.92829	0.933878	0.930927	0.825037	0.84722	0.887649	0.919803	0.831026	0.849449	0.781523	0.76889	0.867925	0.846883	0.820698	0.824413	0.937542	0.854283	0.885167	0.897816			0.862783	0.94361	0.810487	0.898217	0.775212	0.862876	0.91121	0.832969	0.912108	0.792702	0.871999	0.975406			0.933053	0.993785	0.865016	0.931351	1.00507			0.877376	0.918135	0.876627	0.898582	0.802759	0.904463	0.970012
70	0.962643	0.939762	0.952033	0.858351	0.880293	0.89519	0.925626	0.834935	0.849447	0.813091	0.770366	0.903986	0.874668	0.834857	0.83738	0.931641	0.88782	0.900598	0.909096			0.863118	0.934794	0.805861	0.902575	0.790218	0.865328	0.904225	0.821102	0.910266	0.807553	0.866771	0.978338			0.933231	1.00093	0.872715	0.923147	1.00332			0.879884	0.912071	0.86893	0.901881	0.799829	0.898961	0.976329
75	1.00618	0.962083	0.976994	0.887402	0.92705	0.920168	0.952719	0.85014	0.858954	0.859855	0.787732	0.943584	0.907578	0.852912	0.852917	0.939826	0.91961	0.934356	0.90025			0.871049	0.948794	0.813631	0.896152	0.802576	0.875461	0.909927	0.834011	0.912369	0.831627	0.87788	0.975766			0.944433	1.00295	0.8819	0.939601	1.00018			0.876251	0.922036	0.867245	0.900212	0.809355	0.897541	0.977671
80	1.04831	0.977322	1.01998	0.930904	0.962889	0.941644	0.97002	0.8653	0.872166	0.918571	0.805711	0.995478	0.940169	0.876132	0.880043	0.950357	0.938246	0.9532	0.897778			0.885465	0.948882	0.833018	0.894436	0.818631	0.881496	0.911185	0.846639	0.916654	0.842777	0.872822	0.974419			0.96278	0.998633	0.89886	0.932867	0.996541			0.880442	0.924907	0.876318	0.902731	0.812546	0.898845	0.971824
85	1.10218	0.999835	1.05285	0.986417	1.0198	0.980938	1.00531	0.890154	0.891953	0.971169	0.827087	1.05405	0.987877	0.921789	0.904105	0.932319	0.999202	1.00191	0.914861			0.902257	0.956741	0.844375	0.891525	0.851172	0.903921	0.914311	0.851518	0.910889	0.88193	0.891951	0.981071			0.964593	0.999486	0.931114	0.950072	0.989276			0.878105	0.931718	0.881661	0.896879	0.834244	0.920685	0.979162
90	1.14135	1.01288	1.10681	1.03714	1.06851	1.0175	1.04267	0.92159	0.909373	1.04693	0.852726	1.09593	1.03138	0.956572	0.944821	0.946745	1.05239	1.02755	0.924944			0.922486	0.968118	0.866403	0.894067	0.874168	0.930814	0.920614	0.874657	0.91376	0.909419	0.901218	0.983384			0.990039	1.00229	0.959804	0.960174	1.00612			0.885124	0.92985	0.885436	0.893797	0.847435	0.927026	0.987064
95	1.19212	1.04351	1.15705	1.08406	1.1174	1.05997	1.07904	0.954322	0.935626	1.11839	0.884879	1.16053	1.0789	1.01176	0.989921	0.94082	1.09371	1.07634	0.937122			0.942925	0.977818	0.898127	0.885128	0.908939	0.947249	0.931718	0.898293	0.913423	0.948766	0.918476	0.988655			1.0247	0.994178	0.983384	0.985516	0.998318			0.888016	0.935935	0.901559	0.889831	0.872985	0.943842	0.979831
100	1.23578	1.05839	1.1986	1.15274	1.16573	1.10081	1.11491	0.976767	0.96126	1.18489	0.933711	1.21041	1.1218	1.04695	1.04015	0.965132	1.14414	1.12198	0.947043			0.966598	0.990576	0.932588	0.900686	0.936793	0.983085	0.932469	0.925456	0.926465	0.980516	0.932099	0.980679			1.03919	1.01513	1.01653	1.00293	0.997577			0.889059	0.939206	0.922821	0.908893	0.892431	0.961291	0.982649
105	1.27538	1.07772	1.24773	1.20544	1.20817	1.12973	1.14568	1.01488	0.984434	1.2375	0.968535	1.25984	1.1568	1.10157	1.08139	0.959773	1.20119	1.15977	0.965619			0.991295	0.998334	0.960717	0.894634	0.978068	0.997706	0.941404	0.944112	0.925226	1.02592	0.937461	0.983636			1.0658	1.01345	1.05285	1.01699	1.00403			0.894104	0.940587	0.935585	0.911143	0.918974	0.975963	0.981726
110	1.32568	1.09777	1.28107	1.2576	1.26385	1.18464	1.17861	1.06079	1.02848	1.29487	1.00677	1.30925	1.19958	1.13881	1.14037	0.963865	1.26325	1.20177	0.980967			1.02874	1.01983	1.00044	0.895644	1.02116	1.03861	0.942293	0.96665	0.917168	1.07637	0.971623	0.978255			1.10098	1.01929	1.11018	1.04576	0.997199			0.908677	0.953524	0.943657	0.920326	0.96177	0.994657	0.97779
115	1.3578	1.12786	1.29655	1.30739	1.27663	1.22552	1.24458	1.09164	1.06349	1.32589	1.0494	1.32533	1.23407	1.19327	1.17634	0.967522	1.29097	1.24251	1.02001			1.05217	1.03599	1.02064	0.896464	1.04374	1.05239	0.978235	0.972529	0.91995	1.10063	0.980502	0.998952			1.10616	1.01264	1.12748	1.06942	1.01322			0.907837	0.956673	0.951163	0.917737	0.977392	1.01612	0.993477
120	1.40169	1.14119	1.35199	1.35379	1.32021	1.26986	1.25756	1.13589	1.08963	1.40222	1.08912	1.36835	1.27471	1.24741	1.22519	0.978981	1.32861	1.28579	1.03574			1.08734	1.04761	1.05406	0.895503	1.08405	1.09526	0.97447	1.00904	0.927774	1.14564	1.01779	0.987916			1.15057	1.02619	1.17943	1.09374	1.0037			0.927413	0.95787	0.974644	0.939487	1.01571	1.04558	0.994344
125	1.40392	1.16065	1.37931	1.41017	1.34212	1.29843	1.29784	1.17124	1.12207	1.44366	1.13574	1.39809	1.2776	1.29037	1.28888	1.00551	1.37432	1.30404	1.05564			1.10941	1.0713	1.09228	0.90316	1.11522	1.10575	0.998166	1.04395	0.944285	1.18624	1.02225	0.999199			1.17585	1.02742	1.21077	1.10724	1.03353			0.926049	0.975861	0.997829	0.948061	1.05587	1.05842	0.998763
130	1.43154	1.17773	1.39405	1.43998	1.3649	1.33509	1.33107	1.2023	1.14375	1.47879	1.16991	1.4267	1.31064	1.35452	1.31906	1.01993	1.38783	1.34794	1.08275			1.13636	1.08716	1.1213	0.905369	1.15142	1.15426	1.00602	1.06604	0.941156	1.22009	1.05925	1.00362			1.20129	1.03153	1.2491	1.14832	1.01969			0.933057	0.978241	1.01663	0.948792	1.08546	1.08946	0.999926
135	1.43548	1.19038	1.41073	1.47664	1.37498	1.37785	1.35832	1.22223	1.17859	1.50142	1.22421	1.43592	1.33246	1.37338	1.32198	1.02025	1.42346	1.38626	1.10258			1.1554	1.11045	1.13012	0.907065	1.17113	1.18304	1.01705	1.06119	0.940696	1.24825	1.08964	1.01009			1.2214	1.03731	1.2765	1.16598	1.01843			0.936746	0.981726	1.02073	0.961579	1.11833	1.1111	1.00735
140	1.45096	1.1878	1.44002	1.49985	1.38169	1.39707	1.38235	1.25445	1.19783	1.52623	1.26363	1.44873	1.33108	1.40926	1.3951	1.04122	1.43791	1.38403	1.14199			1.17336	1.11536	1.16363	0.917882	1.19141	1.19602	1.03457	1.08626	0.941731	1.27308	1.10681	1.0197			1.24661	1.02988	1.30048	1.17865	1.02897			0.952241	0.983362	1.04578	0.97246	1.13397	1.12392	1.00835
145	1.45944	1.20428	1.43882	1.54179	1.38334	1.41138	1.40344	1.29245	1.22748	1.55247	1.3042	1.44611	1.34763	1.43926	1.40946	1.06216	1.45587	1.39845	1.15251			1.20113	1.13876	1.17019	0.926626	1.2075	1.22109	1.04259	1.10457	0.970429	1.29115	1.12394	1.0208			1.26127	1.05125	1.32469	1.1941	1.03537			0.960201	0.998213	1.05732	0.998933	1.16809	1.13746	1.01654
150	1.45988	1.21284	1.44896	1.56376	1.3774	1.42794	1.41482	1.30353	1.24631	1.55834	1.33349	1.45081	1.35309	1.4681	1.44714	1.07459	1.4518	1.403	1.18311			1.21207	1.14642	1.19847	0.931488	1.20936	1.23347	1.05508	1.12119	0.972477	1.3027	1.14324	1.02392			1.27734	1.05585	1.33746	1.20257	1.03792			0.96165	0.990689	1.06834	0.996303	1.1826	1.15682	1.01776
155	1.46232	1.22966	1.44429	1.56969	1.37823	1.44871	1.44167	1.32342	1.26654	1.57092	1.36396	1.4525	1.35784	1.49563	1.45059	1.08654	1.45846	1.41517	1.21104			1.2372	1.16671	1.20127	0.929361	1.22306	1.24612	1.06355	1.1384	0.97168	1.31634	1.15818	1.03581			1.29889	1.05624	1.35719	1.21736	1.06115			0.974388	1.00868	1.08072	1.01688	1.19695	1.16474	1.03339
160	1.45303	1.23298	1.46014	1.58229	1.37869	1.45085	1.44808	1.32795	1.27573	1.57076	1.38183	1.45189	1.34907	1.5181	1.48077	1.11134	1.46098	1.41321	1.2262			1.23505	1.17759	1.22049	0.936069	1.23094	1.24701	1.07183	1.15128	0.978525	1.32306	1.16805	1.03985			1.30757	1.05309	1.37326	1.22531	1.05584			0.973942	1.00972	1.09767	1.02464	1.22021	1.16757	1.04309
165	1.46221	1.23682	1.46895	1.56588	1.36734	1.44794	1.45957	1.35019	1.27755	1.5994	1.38728	1.45559	1.35702	1.53636	1.49945	1.11658	1.47586	1.41062	1.26462			1.25952	1.18322	1.22731	0.935102	1.23735	1.25275	1.08609	1.15424	0.974596	1.33228	1.16969	1.05356			1.32336	1.05113	1.38694	1.24228	1.06769			0.984122	1.01221	1.10925	1.02474	1.22096	1.17189	1.04661
170	1.45184	1.22296	1.46531	1.59834	1.35034	1.46241	1.46112	1.3501	1.28695	1.59699	1.42641	1.44431	1.3639	1.54722	1.51494	1.1429	1.46404	1.42181	1.26858			1.25828	1.18808	1.22439	0.953888	1.23184	1.26334	1.09917	1.15519	0.994974	1.3337	1.18829	1.05408			1.32866	1.07776	1.38853	1.2406	1.06647			0.987283	1.01385	1.11572	1.05465	1.23077	1.19795	1.06608
175	1.46093	1.22236	1.45567	1.58795	1.34765	1.45529	1.48458	1.36837	1.28314	1.58012	1.44031	1.44994	1.35623	1.58036	1.50276	1.15307	1.46649	1.41677	1.30907			1.28151	1.19203	1.22182	0.961738	1.23484	1.2586	1.12042	1.15296	0.995049	1.33262	1.20295	1.08052			1.32788	1.07832	1.3984	1.24667	1.08049			0.996044	1.0146	1.12484	1.05697	1.24409	1.18695	1.07019
180	1.44051	1.22665	1.47295	1.58567	1.34137	1.44847	1.48069	1.35663	1.29345	1.59175	1.46369	1.4362	1.34424	1.57344	1.52035	1.17624	1.45415	1.40638	1.31798			1.27403	1.19388	1.24093	0.9689	1.23588	1.25295	1.11407	1.17666	1.01335	1.33407	1.19779	1.069			1.35545	1.08389	1.39735	1.233	1.08614			0.994696	1.011	1.12901	1.07134	1.24664	1.18665	1.06486
185	1.42851	1.2283	1.47694	1.56811	1.32101	1.44727	1.46179	1.35099	1.29532	1.57737	1.45152	1.42557	1.33272	1.5695	1.54287	1.17752	1.43954	1.40758	1.31674			1.26049	1.21752	1.23013	0.971619	1.22408	1.25237	1.11751	1.16947	1.00357	1.32681	1.20556	1.07461			1.34241	1.08189	1.3918	1.25888	1.09225			0.993078	1.02367	1.13998	1.06761	1.23717	1.18503	1.06596
190	1.43736	1.22592	1.4562	1.5901	1.29287	1.44011	1.4839	1.38073	1.30776	1.5804	1.47524	1.40675	1.33954	1.59284	1.52236	1.2069	1.42294	1.40027	1.34418			1.28519	1.2216	1.22124	0.997214	1.20643	1.25434	1.13711	1.16869	1.03361	1.3133	1.2034	1.09456			1.35275	1.1042	1.37939	1.242	1.09619			1.00817	1.0222	1.13807	1.09867	1.23487	1.1873	1.08614
195	1.43908	1.22783	1.4687	1.55369	1.30289	1.43534	1.46932	1.38045	1.31533	1.59254	1.44481	1.42099	1.32424	1.58288	1.53887	1.19483	1.43112	1.38021	1.34344			1.28793	1.22727	1.24971	0.979776	1.21894	1.25388	1.12712	1.19239	1.00593	1.32793	1.19776	1.09003			1.36584	1.08669	1.40036	1.23565	1.09747			1.01441	1.02689	1.15439	1.08777	1.25587	1.17986	1.08077
200	1.4262	1.22827	1.4792	1.56748	1.29382	1.42212	1.48819	1.38567	1.33003	1.60762	1.47386	1.40057	1.32396	1.61472	1.54719	1.21697	1.41563	1.37207	1.37547			1.29161	1.22801	1.25399	1.00419	1.20322	1.23783	1.1406	1.1953	1.03686	1.31355	1.19108	1.11886			1.36267	1.10408	1.38163	1.23224	1.11968			1.01844	1.03073	1.16764	1.11065	1.23604	1.1738	1.1074
205	1.41974	1.2299	1.46425	1.54556	1.29134	1.42073	1.46819	1.38622	1.33491	1.57384	1.46036	1.40287	1.33176	1.60534	1.52915	1.22206	1.41724	1.37689	1.37361			1.29974	1.23595	1.23276	0.996232	1.19987	1.24359	1.14245	1.1744	1.03357	1.31522	1.20948	1.10923			1.34157	1.09842	1.384	1.23776	1.11424			1.01445	1.03789	1.14886	1.09753	1.238	1.18541	1.09134
210	1.42548	1.22782	1.4572	1.54129	1.28121	1.42249	1.48955	1.39369	1.32057	1.59723	1.47339	1.39634	1.31756	1.62666	1.52526	1.23097	1.39572	1.36877	1.39574			1.31117	1.24612	1.24091	1.00673	1.19505	1.235	1.15192	1.17412	1.03408	1.30039	1.20132	1.12426			1.34106	1.09912	1.37197	1.22024	1.12418			1.02455	1.03921	1.15246	1.1084	1.22572	1.17084	1.10306
215	1.42605	1.22767	1.45363	1.57323	1.28173	1.41035	1.47718	1.40073	1.3384	1.56928	1.49191	1.39321	1.3132	1.61427	1.50655	1.2621	1.39461	1.36326	1.39891			1.31531	1.24613	1.22392	1.0373	1.18913	1.22965	1.14783	1.16866	1.06391	1.29656	1.19853	1.12572			1.33721	1.12221	1.37386	1.22237	1.14365			1.03728	1.03913	1.14906	1.12998	1.22886	1.16717	1.11727
220	1.40867	1.21273	1.45454	1.54714	1.28171	1.39994	1.48412	1.39281	1.3365	1.56725	1.49261	1.3879	1.31071	1.63192	1.52771	1.26024	1.37801	1.34761	1.40969			1.30543	1.24837	1.23742	1.02808	1.18332	1.22638	1.15532	1.17437	1.06057	1.29546	1.19546	1.1363			1.34388	1.13209	1.36994	1.22114	1.14763			1.02968	1.03927	1.15261	1.1223	1.22545	1.16055	1.12142
225	1.40533	1.22085	1.45665	1.53125	1.28984	1.39799	1.46603	1.39537	1.33374	1.57636	1.46879	1.38183	1.29969	1.6219	1.55092	1.25861	1.3876	1.33686	1.40865			1.31541	1.24823	1.22882	1.01973	1.17606	1.21735	1.14754	1.17957	1.05959	1.294	1.19713	1.12957			1.3541	1.11419	1.36881	1.20804	1.15			1.0361	1.04167	1.15633	1.11601	1.23113	1.15189	1.11578
230	1.40658	1.22411	1.46743	1.54551	1.28193	1.38742	1.47357	1.40035	1.35157	1.58915	1.47557	1.37247	1.30155	1.62544	1.55759	1.2564	1.37519	1.33662	1.41999			1.31664	1.26039	1.25824	1.03631	1.16969	1.20688	1.14523	1.18883	1.05991	1.28181	1.19302	1.1386			1.3608	1.12792	1.36354	1.21323	1.14979			1.04	1.04745	1.16643	1.1179	1.21885	1.14567	1.12349
235	1.4024	1.21944	1.47715	1.55043	1.28689	1.3962	1.47804	1.40756	1.35493	1.57053	1.48939	1.37315	1.2979	1.6343	1.53571	1.2914	1.37318	1.33674	1.43351			1.32513	1.26738	1.25144	1.0499	1.16915	1.209	1.15466	1.18818	1.08363	1.2749	1.18707	1.14196			1.35895	1.15502	1.35682	1.21768	1.16351			1.04792	1.06172	1.16263	1.14296	1.2225	1.15166	1.13554
[truncated: 34 more columns]

## Sheet: Figure 1B
Figure 1B
	TNFa 20 ng/mL							Flagellin 10 μg/mL							Flagellin 7.5 μg/mL							Flagellin 5 μg/mL							Flagellin 4 μg/mL							Flagellin 3 μg/mL							Flagellin 2.5 μg/mL
0	1	1	1	1	1	1	1	1	1	1	1	1	1	1	1	1	1	1	1			1	1	1	1	1	1	1	1	1	1	1	1			1	1	1	1	1			1	1	1	1	1	1	1
5	0.971502	0.993663	0.985653	0.965055	0.965227	0.99168	0.994115	0.970186	0.998139	0.961621	0.985704	0.953519	0.966183	0.989989	0.979625	1.0061	0.964759	0.9825	0.997026			0.971496	0.996557	0.967967	0.982788	0.96358	0.976728	0.998811	0.976937	0.975115	0.966243	0.970476	0.991001			0.99303	1.00886	0.981404	0.993059	1.00843			0.958293	0.983413	0.976138	0.991062	0.971145	0.978713	0.99886
10	0.957968	0.989245	0.96318	0.910072	0.914773	0.970933	0.983715	0.927875	0.94134	0.863738	0.900151	0.874544	0.87639	0.931537	0.961453	0.984974	0.936697	0.958508	1.00507			0.966026	0.996123	0.942761	0.943363	0.928305	0.958574	0.981956	0.961536	0.952678	0.932413	0.958775	0.99691			0.986026	0.985159	0.962681	0.985457	1.0289			0.951052	0.981234	0.961736	0.951507	0.947667	0.972906	0.991152
15	0.922379	0.978309	0.941204	0.873769	0.8948	0.961918	0.973324	0.936193	0.96414	0.887117	0.917653	0.893393	0.909007	0.956367	0.946807	0.979483	0.913133	0.945967	0.994107			0.942186	0.998604	0.922159	0.937658	0.90591	0.955005	0.986998	0.949015	0.947075	0.912257	0.958125	1.00241			0.981404	0.992964	0.953599	0.990434	1.03613			0.92567	0.983359	0.955417	0.953874	0.932041	0.979864	0.999475
20	0.9159	0.955746	0.913368	0.846045	0.85461	0.938292	0.972982	0.91877	0.940123	0.828973	0.900354	0.847457	0.872726	0.927629	0.916635	0.969781	0.876756	0.915015	1.00356			0.942916	0.985018	0.904285	0.933417	0.876339	0.937854	0.989274	0.928013	0.934502	0.877085	0.941657	1.00925			0.956904	1.00527	0.925342	0.979634	1.04046			0.939359	0.966471	0.94423	0.947146	0.908576	0.966807	1.01815
25	0.889229	0.945257	0.887239	0.820662	0.814441	0.930565	0.95633	0.901121	0.928721	0.771097	0.862938	0.810124	0.848252	0.904197	0.892273	0.965451	0.850395	0.895243	0.996895			0.918538	0.966876	0.880931	0.924843	0.838379	0.927076	0.980751	0.894868	0.914268	0.838741	0.931277	1.02173			0.929647	0.986538	0.900357	0.981797	1.04424			0.932863	0.946613	0.926495	0.93832	0.891274	0.962963	1.02101
30	0.878993	0.94359	0.886723	0.81213	0.814441	0.906472	0.935984	0.89782	0.92015	0.758461	0.852202	0.810124	0.814887	0.867418	0.882236	0.961157	0.850395	0.871985	0.976043			0.909406	0.959036	0.856732	0.922688	0.838379	0.899599	0.967126	0.88073	0.92454	0.838741	0.910122	1.01615			0.93707	1.00546	0.900357	0.956622	1.05457			0.906491	0.935419	0.918343	0.939922	0.891274	0.939429	1.01083
35	0.87437	0.944846	0.8842	0.798651	0.801463	0.904496	0.914771	0.881901	0.912336	0.751452	0.83672	0.801155	0.810562	0.847351	0.869358	0.967682	0.836158	0.872795	0.954367			0.898714	0.963434	0.848643	0.920936	0.819474	0.89703	0.935696	0.881929	0.927309	0.82905	0.908118	0.994472			0.944455	1.00591	0.886327	0.977126	1.01992			0.898886	0.932191	0.926536	0.931867	0.871009	0.942928	0.983572
40	0.865248	0.931355	0.869569	0.79034	0.784693	0.904802	0.912901	0.87132	0.892217	0.723334	0.819571	0.801995	0.800997	0.822502	0.8475	0.97767	0.827963	0.865471	0.941306			0.890942	0.952201	0.833671	0.921299	0.802899	0.889865	0.937902	0.859191	0.928368	0.812823	0.897497	0.986525			0.940946	1.00075	0.869934	0.955193	1.02928			0.896086	0.921073	0.903766	0.933765	0.85433	0.930808	0.991201
45	0.864964	0.931876	0.885133	0.779718	0.785599	0.879461	0.919706	0.859167	0.88679	0.712379	0.807921	0.798516	0.789217	0.830453	0.833407	0.972637	0.826837	0.85256	0.951318			0.878236	0.951162	0.824203	0.915549	0.792011	0.869083	0.945881	0.856931	0.92815	0.804241	0.885253	1.00303			0.939288	1.00202	0.864362	0.943773	1.03349			0.895418	0.921056	0.905506	0.925563	0.842134	0.916723	0.993219
50	0.869716	0.931151	0.877555	0.786469	0.784666	0.874086	0.91618	0.842792	0.870956	0.722656	0.7921	0.797472	0.792391	0.823195	0.82382	0.958398	0.823837	0.853605	0.936903			0.874314	0.948682	0.811338	0.912193	0.779972	0.865014	0.928104	0.838447	0.923649	0.799152	0.877112	0.994134			0.929941	1.01315	0.862642	0.934446	1.0338			0.890089	0.924701	0.883235	0.921947	0.829585	0.905884	0.995113
55	0.878823	0.932836	0.881077	0.797705	0.790367	0.873855	0.897556	0.834511	0.868438	0.721656	0.781425	0.815395	0.808189	0.808827	0.813609	0.957687	0.823244	0.86145	0.911967			0.862434	0.945267	0.802122	0.912641	0.771537	0.860365	0.902604	0.830312	0.923693	0.787494	0.875862	0.980604			0.925857	1.00061	0.848869	0.927198	1.00718			0.88215	0.912385	0.882046	0.922351	0.806512	0.90565	0.965216
60	0.899903	0.936082	0.912138	0.808946	0.815295	0.873782	0.916407	0.83136	0.850063	0.751354	0.771319	0.835311	0.825224	0.814367	0.82125	0.94089	0.823569	0.87485	0.919824			0.863073	0.940585	0.811235	0.911565	0.766596	0.863071	0.921677	0.838322	0.920694	0.78504	0.869532	0.993912			0.934536	0.999312	0.846743	0.929639	1.02973			0.877922	0.916266	0.892043	0.908681	0.800338	0.904474	0.993412
65	0.92829	0.933878	0.930927	0.825037	0.84722	0.887649	0.919803	0.831026	0.849449	0.781523	0.76889	0.867925	0.846883	0.820698	0.824413	0.937542	0.854283	0.885167	0.897816			0.862783	0.94361	0.810487	0.898217	0.775212	0.862876	0.91121	0.832969	0.912108	0.792702	0.871999	0.975406			0.933053	0.993785	0.865016	0.931351	1.00507			0.877376	0.918135	0.876627	0.898582	0.802759	0.904463	0.970012
70	0.962643	0.939762	0.952033	0.858351	0.880293	0.89519	0.925626	0.834935	0.849447	0.813091	0.770366	0.903986	0.874668	0.834857	0.83738	0.931641	0.88782	0.900598	0.909096			0.863118	0.934794	0.805861	0.902575	0.790218	0.865328	0.904225	0.821102	0.910266	0.807553	0.866771	0.978338			0.933231	1.00093	0.872715	0.923147	1.00332			0.879884	0.912071	0.86893	0.901881	0.799829	0.898961	0.976329
75	1.00618	0.962083	0.976994	0.887402	0.92705	0.920168	0.952719	0.85014	0.858954	0.859855	0.787732	0.943584	0.907578	0.852912	0.852917	0.939826	0.91961	0.934356	0.90025			0.871049	0.948794	0.813631	0.896152	0.802576	0.875461	0.909927	0.834011	0.912369	0.831627	0.87788	0.975766			0.944433	1.00295	0.8819	0.939601	1.00018			0.876251	0.922036	0.867245	0.900212	0.809355	0.897541	0.977671
80	1.04831	0.977322	1.01998	0.930904	0.962889	0.941644	0.97002	0.8653	0.872166	0.918571	0.805711	0.995478	0.940169	0.876132	0.880043	0.950357	0.938246	0.9532	0.897778			0.885465	0.948882	0.833018	0.894436	0.818631	0.881496	0.911185	0.846639	0.916654	0.842777	0.872822	0.974419			0.96278	0.998633	0.89886	0.932867	0.996541			0.880442	0.924907	0.876318	0.902731	0.812546	0.898845	0.971824
85	1.10218	0.999835	1.05285	0.986417	1.0198	0.980938	1.00531	0.890154	0.891953	0.971169	0.827087	1.05405	0.987877	0.921789	0.904105	0.932319	0.999202	1.00191	0.914861			0.902257	0.956741	0.844375	0.891525	0.851172	0.903921	0.914311	0.851518	0.910889	0.88193	0.891951	0.981071			0.964593	0.999486	0.931114	0.950072	0.989276			0.878105	0.931718	0.881661	0.896879	0.834244	0.920685	0.979162
90	1.14135	1.01288	1.10681	1.03714	1.06851	1.0175	1.04267	0.92159	0.909373	1.04693	0.852726	1.09593	1.03138	0.956572	0.944821	0.946745	1.05239	1.02755	0.924944			0.922486	0.968118	0.866403	0.894067	0.874168	0.930814	0.920614	0.874657	0.91376	0.909419	0.901218	0.983384			0.990039	1.00229	0.959804	0.960174	1.00612			0.885124	0.92985	0.885436	0.893797	0.847435	0.927026	0.987064
95	1.19212	1.04351	1.15705	1.08406	1.1174	1.05997	1.07904	0.954322	0.935626	1.11839	0.884879	1.16053	1.0789	1.01176	0.989921	0.94082	1.09371	1.07634	0.937122			0.942925	0.977818	0.898127	0.885128	0.908939	0.947249	0.931718	0.898293	0.913423	0.948766	0.918476	0.988655			1.0247	0.994178	0.983384	0.985516	0.998318			0.888016	0.935935	0.901559	0.889831	0.872985	0.943842	0.979831
100	1.23578	1.05839	1.1986	1.15274	1.16573	1.10081	1.11491	0.976767	0.96126	1.18489	0.933711	1.21041	1.1218	1.04695	1.04015	0.965132	1.14414	1.12198	0.947043			0.966598	0.990576	0.932588	0.900686	0.936793	0.983085	0.932469	0.925456	0.926465	0.980516	0.932099	0.980679			1.03919	1.01513	1.01653	1.00293	0.997577			0.889059	0.939206	0.922821	0.908893	0.892431	0.961291	0.982649
105	1.27538	1.07772	1.24773	1.20544	1.20817	1.12973	1.14568	1.01488	0.984434	1.2375	0.968535	1.25984	1.1568	1.10157	1.08139	0.959773	1.20119	1.15977	0.965619			0.991295	0.998334	0.960717	0.894634	0.978068	0.997706	0.941404	0.944112	0.925226	1.02592	0.937461	0.983636			1.0658	1.01345	1.05285	1.01699	1.00403			0.894104	0.940587	0.935585	0.911143	0.918974	0.975963	0.981726
110	1.32568	1.09777	1.28107	1.2576	1.26385	1.18464	1.17861	1.06079	1.02848	1.29487	1.00677	1.30925	1.19958	1.13881	1.14037	0.963865	1.26325	1.20177	0.980967			1.02874	1.01983	1.00044	0.895644	1.02116	1.03861	0.942293	0.96665	0.917168	1.07637	0.971623	0.978255			1.10098	1.01929	1.11018	1.04576	0.997199			0.908677	0.953524	0.943657	0.920326	0.96177	0.994657	0.97779
115	1.3578	1.12786	1.29655	1.30739	1.27663	1.22552	1.24458	1.09164	1.06349	1.32589	1.0494	1.32533	1.23407	1.19327	1.17634	0.967522	1.29097	1.24251	1.02001			1.05217	1.03599	1.02064	0.896464	1.04374	1.05239	0.978235	0.972529	0.91995	1.10063	0.980502	0.998952			1.10616	1.01264	1.12748	1.06942	1.01322			0.907837	0.956673	0.951163	0.917737	0.977392	1.01612	0.993477
120	1.40169	1.14119	1.35199	1.35379	1.32021	1.26986	1.25756	1.13589	1.08963	1.40222	1.08912	1.36835	1.27471	1.24741	1.22519	0.978981	1.32861	1.28579	1.03574			1.08734	1.04761	1.05406	0.895503	1.08405	1.09526	0.97447	1.00904	0.927774	1.14564	1.01779	0.987916			1.15057	1.02619	1.17943	1.09374	1.0037			0.927413	0.95787	0.974644	0.939487	1.01571	1.04558	0.994344
125	1.40392	1.16065	1.37931	1.41017	1.34212	1.29843	1.29784	1.17124	1.12207	1.44366	1.13574	1.39809	1.2776	1.29037	1.28888	1.00551	1.37432	1.30404	1.05564			1.10941	1.0713	1.09228	0.90316	1.11522	1.10575	0.998166	1.04395	0.944285	1.18624	1.02225	0.999199			1.17585	1.02742	1.21077	1.10724	1.03353			0.926049	0.975861	0.997829	0.948061	1.05587	1.05842	0.998763
130	1.43154	1.17773	1.39405	1.43998	1.3649	1.33509	1.33107	1.2023	1.14375	1.47879	1.16991	1.4267	1.31064	1.35452	1.31906	1.01993	1.38783	1.34794	1.08275			1.13636	1.08716	1.1213	0.905369	1.15142	1.15426	1.00602	1.06604	0.941156	1.22009	1.05925	1.00362			1.20129	1.03153	1.2491	1.14832	1.01969			0.933057	0.978241	1.01663	0.948792	1.08546	1.08946	0.999926
135	1.43548	1.19038	1.41073	1.47664	1.37498	1.37785	1.35832	1.22223	1.17859	1.50142	1.22421	1.43592	1.33246	1.37338	1.32198	1.02025	1.42346	1.38626	1.10258			1.1554	1.11045	1.13012	0.907065	1.17113	1.18304	1.01705	1.06119	0.940696	1.24825	1.08964	1.01009			1.2214	1.03731	1.2765	1.16598	1.01843			0.936746	0.981726	1.02073	0.961579	1.11833	1.1111	1.00735
140	1.45096	1.1878	1.44002	1.49985	1.38169	1.39707	1.38235	1.25445	1.19783	1.52623	1.26363	1.44873	1.33108	1.40926	1.3951	1.04122	1.43791	1.38403	1.14199			1.17336	1.11536	1.16363	0.917882	1.19141	1.19602	1.03457	1.08626	0.941731	1.27308	1.10681	1.0197			1.24661	1.02988	1.30048	1.17865	1.02897			0.952241	0.983362	1.04578	0.97246	1.13397	1.12392	1.00835
145	1.45944	1.20428	1.43882	1.54179	1.38334	1.41138	1.40344	1.29245	1.22748	1.55247	1.3042	1.44611	1.34763	1.43926	1.40946	1.06216	1.45587	1.39845	1.15251			1.20113	1.13876	1.17019	0.926626	1.2075	1.22109	1.04259	1.10457	0.970429	1.29115	1.12394	1.0208			1.26127	1.05125	1.32469	1.1941	1.03537			0.960201	0.998213	1.05732	0.998933	1.16809	1.13746	1.01654
150	1.45988	1.21284	1.44896	1.56376	1.3774	1.42794	1.41482	1.30353	1.24631	1.55834	1.33349	1.45081	1.35309	1.4681	1.44714	1.07459	1.4518	1.403	1.18311			1.21207	1.14642	1.19847	0.931488	1.20936	1.23347	1.05508	1.12119	0.972477	1.3027	1.14324	1.02392			1.27734	1.05585	1.33746	1.20257	1.03792			0.96165	0.990689	1.06834	0.996303	1.1826	1.15682	1.01776
155	1.46232	1.22966	1.44429	1.56969	1.37823	1.44871	1.44167	1.32342	1.26654	1.57092	1.36396	1.4525	1.35784	1.49563	1.45059	1.08654	1.45846	1.41517	1.21104			1.2372	1.16671	1.20127	0.929361	1.22306	1.24612	1.06355	1.1384	0.97168	1.31634	1.15818	1.03581			1.29889	1.05624	1.35719	1.21736	1.06115			0.974388	1.00868	1.08072	1.01688	1.19695	1.16474	1.03339
160	1.45303	1.23298	1.46014	1.58229	1.37869	1.45085	1.44808	1.32795	1.27573	1.57076	1.38183	1.45189	1.34907	1.5181	1.48077	1.11134	1.46098	1.41321	1.2262			1.23505	1.17759	1.22049	0.936069	1.23094	1.24701	1.07183	1.15128	0.978525	1.32306	1.16805	1.03985			1.30757	1.05309	1.37326	1.22531	1.05584			0.973942	1.00972	1.09767	1.02464	1.22021	1.16757	1.04309
165	1.46221	1.23682	1.46895	1.56588	1.36734	1.44794	1.45957	1.35019	1.27755	1.5994	1.38728	1.45559	1.35702	1.53636	1.49945	1.11658	1.47586	1.41062	1.26462			1.25952	1.18322	1.22731	0.935102	1.23735	1.25275	1.08609	1.15424	0.974596	1.33228	1.16969	1.05356			1.32336	1.05113	1.38694	1.24228	1.06769			0.984122	1.01221	1.10925	1.02474	1.22096	1.17189	1.04661
170	1.45184	1.22296	1.46531	1.59834	1.35034	1.46241	1.46112	1.3501	1.28695	1.59699	1.42641	1.44431	1.3639	1.54722	1.51494	1.1429	1.46404	1.42181	1.26858			1.25828	1.18808	1.22439	0.953888	1.23184	1.26334	1.09917	1.15519	0.994974	1.3337	1.18829	1.05408			1.32866	1.07776	1.38853	1.2406	1.06647			0.987283	1.01385	1.11572	1.05465	1.23077	1.19795	1.06608
175	1.46093	1.22236	1.45567	1.58795	1.34765	1.45529	1.48458	1.36837	1.28314	1.58012	1.44031	1.44994	1.35623	1.58036	1.50276	1.15307	1.46649	1.41677	1.30907			1.28151	1.19203	1.22182	0.961738	1.23484	1.2586	1.12042	1.15296	0.995049	1.33262	1.20295	1.08052			1.32788	1.07832	1.3984	1.24667	1.08049			0.996044	1.0146	1.12484	1.05697	1.24409	1.18695	1.07019
180	1.44051	1.22665	1.47295	1.58567	1.34137	1.44847	1.48069	1.35663	1.29345	1.59175	1.46369	1.4362	1.34424	1.57344	1.52035	1.17624	1.45415	1.40638	1.31798			1.27403	1.19388	1.24093	0.9689	1.23588	1.25295	1.11407	1.17666	1.01335	1.33407	1.19779	1.069			1.35545	1.08389	1.39735	1.233	1.08614			0.994696	1.011	1.12901	1.07134	1.24664	1.18665	1.06486
185	1.42851	1.2283	1.47694	1.56811	1.32101	1.44727	1.46179	1.35099	1.29532	1.57737	1.45152	1.42557	1.33272	1.5695	1.54287	1.17752	1.43954	1.40758	1.31674			1.26049	1.21752	1.23013	0.971619	1.22408	1.25237	1.11751	1.16947	1.00357	1.32681	1.20556	1.07461			1.34241	1.08189	1.3918	1.25888	1.09225			0.993078	1.02367	1.13998	1.06761	1.23717	1.18503	1.06596
190	1.43736	1.22592	1.4562	1.5901	1.29287	1.44011	1.4839	1.38073	1.30776	1.5804	1.47524	1.40675	1.33954	1.59284	1.52236	1.2069	1.42294	1.40027	1.34418			1.28519	1.2216	1.22124	0.997214	1.20643	1.25434	1.13711	1.16869	1.03361	1.3133	1.2034	1.09456			1.35275	1.1042	1.37939	1.242	1.09619			1.00817	1.0222	1.13807	1.09867	1.23487	1.1873	1.08614
195	1.43908	1.22783	1.4687	1.55369	1.30289	1.43534	1.46932	1.38045	1.31533	1.59254	1.44481	1.42099	1.32424	1.58288	1.53887	1.19483	1.43112	1.38021	1.34344			1.28793	1.22727	1.24971	0.979776	1.21894	1.25388	1.12712	1.19239	1.00593	1.32793	1.19776	1.09003			1.36584	1.08669	1.40036	1.23565	1.09747			1.01441	1.02689	1.15439	1.08777	1.25587	1.17986	1.08077
200	1.4262	1.22827	1.4792	1.56748	1.29382	1.42212	1.48819	1.38567	1.33003	1.60762	1.47386	1.40057	1.32396	1.61472	1.54719	1.21697	1.41563	1.37207	1.37547			1.29161	1.22801	1.25399	1.00419	1.20322	1.23783	1.1406	1.1953	1.03686	1.31355	1.19108	1.11886			1.36267	1.10408	1.38163	1.23224	1.11968			1.01844	1.03073	1.16764	1.11065	1.23604	1.1738	1.1074
205	1.41974	1.2299	1.46425	1.54556	1.29134	1.42073	1.46819	1.38622	1.33491	1.57384	1.46036	1.40287	1.33176	1.60534	1.52915	1.22206	1.41724	1.37689	1.37361			1.29974	1.23595	1.23276	0.996232	1.19987	1.24359	1.14245	1.1744	1.03357	1.31522	1.20948	1.10923			1.34157	1.09842	1.384	1.23776	1.11424			1.01445	1.03789	1.14886	1.09753	1.238	1.18541	1.09134
210	1.42548	1.22782	1.4572	1.54129	1.28121	1.42249	1.48955	1.39369	1.32057	1.59723	1.47339	1.39634	1.31756	1.62666	1.52526	1.23097	1.39572	1.36877	1.39574			1.31117	1.24612	1.24091	1.00673	1.19505	1.235	1.15192	1.17412	1.03408	1.30039	1.20132	1.12426			1.34106	1.09912	1.37197	1.22024	1.12418			1.02455	1.03921	1.15246	1.1084	1.22572	1.17084	1.10306
215	1.42605	1.22767	1.45363	1.57323	1.28173	1.41035	1.47718	1.40073	1.3384	1.56928	1.49191	1.39321	1.3132	1.61427	1.50655	1.2621	1.39461	1.36326	1.39891			1.31531	1.24613	1.22392	1.0373	1.18913	1.22965	1.14783	1.16866	1.06391	1.29656	1.19853	1.12572			1.33721	1.12221	1.37386	1.22237	1.14365			1.03728	1.03913	1.14906	1.12998	1.22886	1.16717	1.11727
220	1.40867	1.21273	1.45454	1.54714	1.28171	1.39994	1.48412	1.39281	1.3365	1.56725	1.49261	1.3879	1.31071	1.63192	1.52771	1.26024	1.37801	1.34761	1.40969			1.30543	1.24837	1.23742	1.02808	1.18332	1.22638	1.15532	1.17437	1.06057	1.29546	1.19546	1.1363			1.34388	1.13209	1.36994	1.22114	1.14763			1.02968	1.03927	1.15261	1.1223	1.22545	1.16055	1.12142
225	1.40533	1.22085	1.45665	1.53125	1.28984	1.39799	1.46603	1.39537	1.33374	1.57636	1.46879	1.38183	1.29969	1.6219	1.55092	1.25861	1.3876	1.33686	1.40865			1.31541	1.24823	1.22882	1.01973	1.17606	1.21735	1.14754	1.17957	1.05959	1.294	1.19713	1.12957			1.3541	1.11419	1.36881	1.20804	1.15			1.0361	1.04167	1.15633	1.11601	1.23113	1.15189	1.11578
230	1.40658	1.22411	1.46743	1.54551	1.28193	1.38742	1.47357	1.40035	1.35157	1.58915	1.47557	1.37247	1.30155	1.62544	1.55759	1.2564	1.37519	1.33662	1.41999			1.31664	1.26039	1.25824	1.03631	1.16969	1.20688	1.14523	1.18883	1.05991	1.28181	1.19302	1.1386			1.3608	1.12792	1.36354	1.21323	1.14979			1.04	1.04745	1.16643	1.1179	1.21885	1.14567	1.12349
235	1.4024	1.21944	1.47715	1.55043	1.28689	1.3962	1.47804	1.40756	1.35493	1.57053	1.48939	1.37315	1.2979	1.6343	1.53571	1.2914	1.37318	1.33674	1.43351			1.32513	1.26738	1.25144	1.0499	1.16915	1.209	1.15466	1.18818	1.08363	1.2749	1.18707	1.14196			1.35895	1.15502	1.35682	1.21768	1.16351			1.04792	1.06172	1.16263	1.14296	1.2225	1.15166	1.13554
[truncated: 34 more columns]

## Sheet: Figure 1C and 1D
Figure 1 C			Figure 1D
Concentration (ng/mL)	Normalized Photon Flux at 240 Min Time Point		Concentration (ng/mL)	Normalized Photon Flux at 240 Min Time Point
10000	1.44682		1000	1.63829
7500	1.39411		100	1.68228
5000	1.19665		25	1.45595
4000	1.17515		10	1.55418
3000	1.2504		5	1.45175
2500	1.13213		2	1.27139
1000	1.07864		1.5	1.22687
750	1.05347		1	1.33479
500	1.10626		0.5	1.19672
100	1.03484		0.1	1.11236
50	1.02016
10	0.982553
1	1.00423

## Sheet: Figure 2A
Figure 2A
	Week	Vehicle	ICT (anti-PD-1 + anti-CTLA-4)	Flagellin (10 ug)	Flagellin (10 ug) + ICT (anti-PD-1 + anti-CTLA-4)
E2 M1	6	1
E2 M2	7	1
E2 M3	6	1
E2 M4	6	1
E2 M5	6	1
E2 M6	6	1
E3 M1**	10*	1*
E3 M2	7	1
E3 M3	7	1
E3 M4	5	1
E3 M5	6	1
E3 M6	6	1
E4 M1	5	1
E4 M2	6	1
E4 M3	5	1
E4 M4	7	1
E4 M5	7	1
E5 M1	5	1
E5 M2	5	1
E5 M3	5	1
E5 M4	6	1
E5 M5	6	1
E5 M6	4	1
E5 M7	6	1
E5 M8	6	1
E5 M9	5	1
E2 M1	8		1
E2 M2	8		1
E2 M3	7		1
E2 M4	7		1
E2 M5	7		1
E2 M6	7		1
E3 M1	6		1
E3 M2	5		1
E3 M3	6		1
E3 M4	6		1
E3 M5	7		1
E4 M1	6		1
E4 M2	5		1
E4 M3	8		1
E4 M4	6		1
E4 M5	7		1
E5 M1	5		1
E5 M2	6		1
E5 M3	6		1
E5 M4	7		1
E5 M5	8		1
E5 M6	5		1
E5 M7	6		1
E2 M1	6			1
E2 M2	7			1
E2 M3	5			1
E2 M4	6			1
E2 M5	6			1
E3 M1	7			1
E3 M2	7			1
E3 M3	6			1
E3 M4	6			1
E3 M5	5			1
E4 M1	6			1
E4 M2	8			1
E4 M3	40			0
E4 M4	7			1
E4 M5	7			1
E5 M1	6			1
E5 M2	5			1
E5 M3	7			1
E5 M4	6			1
E5 M5	7			1
E5 M6	6			1
E5 M7	5			1
E2 M1	8				1
E2 M2	54				0
E2 M3	8				1
E2 M4	8				1
E2 M5	8				1
E3 M1	51				0
E3 M2	51				0
E3 M3	6				1
E3 M4	8				1
E3 M5	6				1
E4 M1	8				1
E4 M2	7				1
E4 M3	5				1
E4 M4	10				1
E4 M5	6				1
E5 M1	5				1
E5 M2	6				1
E5 M3	6				1
E5 M4	6				1
E5 M5	6				1
E5 M6	5				1
E5 M7	8				1

## Sheet: Figure 2B
Figure 2B
	Week	Vehicle	ICT (anti-PD-1 + anti-CTLA-4)	CBLB502 (low dose)	CBLB502 (low dose) + ICT (anti-PD-1 + anti-CTLA-4)
E4 M1	5	1
E4 M2	6	1
E4 M3	5	1
E4 M4	6	1
E4 M5	6	1
E5 M1	5	1
E5 M2	5	1
E5 M3	5	1
E5 M4	6	1
E5 M5	6	1
E5 M6	4	1
E5 M7	6	1
E5 M8	6	1
E5 M9	5	1
E6 M1	10	1
E6 M2	6	1
E6 M3	7	1
E6 M4	6	1
E7 M1	6	1
E7 M2	18	0
E7 M3	6	1
E7 M4	5	1
E4 M1	6		1
E4 M2	5		1
E4 M3	8		1
E4 M4	6		1
E4 M5	7		1
E5 M1	5		1
E5 M2	6		1
E5 M3	6		1
E5 M4	7		1
E5 M5	8		1
E5 M6	5		1
E5 M7	6		1
E6 M1	11		1
E6 M2	7		1
E6 M3	8		1
E6 M4	7		1
E7 M1	5		1
E7 M2	18		0
E7 M3	7		1
E7 M4	6		1
E4 M1	6			1
E4 M2	6			1
E4 M3	2			1
E4 M4	7			1
E4 M5	5			1
E5 M1	6			1
E5 M2	5			1
E5 M3	5			1
E5 M4	5			1
E5 M5	6			1
E6 M1	6			1
E6 M2	6			1
E6 M3	6			1
E6 M4	6			1
E6 M5	6			1
E6 M6	6			1
E6 M7	6			1
E6 M8	8			1
E6 M9	9			1
E6 M10	6			1
E7 M1	6			1
E7 M2	6			1
E7 M3	6			1
E7 M4	6			1
E7 M5	6			1
E7 M6	6			1
E7 M7	6			1
E7 M8	6			1
E7 M9	6			1
E7 M10	7			1
E4 M1	40				0
E4 M2	14				1
E4 M3	5				1
E4 M4	40				0
E4 M5	6				1
E5 M1	5				1
E5 M2	6				1
E5 M3	6				1
E5 M4	5				1
E5 M5	38				0
E6 M1	8				1
E6 M2	8				1
E6 M3	8				1
E6 M4	8				1
E6 M5	7				1
E6 M6	8				1
E6 M7	6				1
E6 M8	6				1
E6 M9	22				0
E6 M10	6				1
E7 M1	6				1
E7 M2	18				0
E7 M3	6				1
E7 M4	7				1
E7 M5	10				1
E7 M6	18				0
E7 M7	7				1
E7 M8	6				1
E7 M9	7				1
E7 M10	7				1

## Sheet: Figure 2C
Figure 2C
	Week	Vehicle	ICT (α-PD-1 + α-CTLA-4)	CBLB502 (low dose)	CBLB502 (low dose) + ICT (α-PD-1 + α-CTLA-4)
E10	3	1
E10	3	1
E10	3	1
E10	3	1
E10	4	1
E13	3	1
E13	2	1
E13	3	1
E13	4	1
E13	3	1
E15	4	1
E15	2	1
E15	4	1
E15	3	1
E15	3	1
E19	3	1
E19	3	1
E19	11	0
E19	4	1
E19	5	1
E13	3		1
E13	2		1
E13	3		1
E13	4		1
E13	3		1
E15	4		1
E15	2		1
E15	4		1
E15	3		1
E15	3		1
E19	4		1
E19	5		1
E19	2		1
E19	4		1
E19	7		1
E13	3			1
E13	3			1
E13	4			1
E13	3			1
E15	2			1
E15	3			1
E15	3			1
E15	2			1
E15	2			1
E19	4			1
E19	3			1
E19	4			1
E19	2			1
E19	11			0
E10	4				1
E10	5				1
E10	78				0
E10	78				0
E10	3				1
E10	78				1
E10	4				1
E10	78				0
E10	78				0
E10	78				0
E13	58				0
E13	3				1
E13	58				0
E13	6				1
E13	5				1
E13	3				1
E13	3				1
E13	6				1
E13	6				1
E13	5				1
E15	4				1
E15	3				1
E15	2				1
E15	2				1
E15	3				1
E15	2				1
E15	3				1
E15	3				1
E15	3				1
E15	3				1
E19	4				1
E19	5				1
E19	8				1
E19	11				0
E19	11				0
E19	11				0
E19	4				1
E19	5				1
E19	11				0
E19	3				1

## Sheet: Figure 2D
Figure 2D
Week	Vehicle Tlr5 +/+ Mice	ICT Tlr5 +/+ Mice	CBLB502 Tlr5 +/+ Mice	Combo Tlr5 +/+ Mice	Vehicle Tlr5 -/- Mice	ICT Tlr5 -/- Mice	CBLB502 Tlr5 -/- Mice	Combo Tlr5 -/- Mice
7	1
7	1
6	1
6	1
6	1
6	1
6	1
6		1
6		1
6			1
6			1
8				1
40				0
8				1
40				0
9				1
8				1
6				1
6				1
8				1
9				1
6					1
6					1
5					1
2					1
5					1
6					1
6					1
6						1
6						1
5						1
6						1
5							1
5							1
6							1
6							1
6								1
6								1
6								1
6								1
6								1
6								1
6								1
6								1
6								1
6								1

## Sheet: Figure 3A
Figure 3A
	Week	Tumor-naïve Mice	Rechallenged Mice
E3 Naïve M1	6	1
E3 Naïve M2	6	1
E3 Naïve M3	6	1
E3 Naïve M4	5	1
E3 Naïve M5	5	1
E6 Naïve M1	6	1
E6 Naïve M2	6	1
E6 Naïve M3	4	1
E6 Naïve M4	6	1
E6 Naïve M5	6	1
E7 Naïve M1	6	1
E7 Naïve M2	6	1
E7 Naïve M3	6	1
E7 Naïve M4	6	1
E2 Flagellin I.T.(10 ug) + ICTM2	60		0
E3 Flagellin I.T. (10 ug) + ICTM1	60		0
E3 Flagellin I.T. (10 ug) + ICTM2	60		0
E3 CBLB502 I.T.(10 ug) M5	7		1
E4 Flagellin I.T. (10 ug) M3	60		0
E4 CBLB502 I.T.(1ug) + ICT M1	60		0
E4 CBLB502 I.T.(1ug) + ICT M2	7		1
E5 CBLB502 I.T.(1ug) + ICT M5	60		0
E6 ICT M7	6		1
E6 CBLB502 I.P.(1ug) + ICT M1	60		0
E6 CBLB502 I.P.(1ug) + ICT M2	60		0
E6 CBLB502 I.T.(1ug) + ICT M9	60		0
E7 ICT M2	60		0
E7 CBLB502 I.T.(1ug) + ICT M2	60		0
E7 CBLB502 I.T.(1ug) + ICT M6	60		0

## Sheet: Figure 3B
Figure 3B Bioluminescence
	Bioluminescence
	Naive Mouse 1	Naive Mouse 2	Naive Mouse 3	Naive Mouse 4	Naive Mouse 5	Naive Mouse 6	Naive Mouse 7	Naive Mouse 8	Naive Mouse 9	Naive Mouse 10	Naive Mouse 11	Naive Mouse 12	Naive Mouse 13	Naive Mouse 14
Week 1	9.17026	8.99651	9.08279	9.08636	8.46687	8.91645	8.34242	8.3962	9.10721	8.71349	8.64836	8.66276	8.13988	8.86451
Week 2	9.36736	9.45332	9.32015	8.78247	8.33041	9.07555	8.67852	8.19866	8.42813	8.12385	8.0086	8.74819	8.50243	8.84448
Week 3	8.64836	9.20412	8.76938	8.05691	8.49693	8.79519	8.41497	5.26717	8.14922	8.59439	8.69636	8.18184	6.7356	9.58546
Week 4	7.86806	9.18184	8.11059	7.84323	7.92686	8.5611	8.24551	5.26007	8.42488	8.47567	8.78032	8.01703		10
Week 5	7.45484	7.49969	7.59107	6.96332	7.01284	7.3075	8.33244		9.02531	8.62839	8.7767	7.94547		9.73957
Week 6	7.32222	9.45179	7.46982			6.52763	8.20412		5.96755	7.85431	9.4183	7.47129		10.5899
Figure 3B Tumor Volume
	Tumor Volume
	Naive Mouse 1	Naive Mouse 2	Naive Mouse 3	Naive Mouse 4	Naive Mouse 5	Naive Mouse 6	Naive Mouse 7	Naive Mouse 8	Naive Mouse 9	Naive Mouse 10	Naive Mouse 11	Naive Mouse 12	Naive Mouse 13	Naive Mouse 14
Week 1
Week 2	0.043625	0.021875	0.0229688	0.014625	0.0050313	0.017469	0.005	0.002344	0.015938	0.008625	0.014625	0.0048438	0.000875	0.0045
Week 3	0.0427813	0.0407813	0.03025	0.0076875	0.005	0.035563	0.006906	0.001219	0.0185	0.008719	0.011375	0.00375	0.008719	0.016875
Week 4	0.05925	0.092875	0.065625	0.018	0.0174688	0.165375	0.043313	0.029781	0.117125	0.019719	0.0430313	0.0430313	0.041125	0.098
Week 5	0.434625	0.40625	0.1825	0.103875	0.106719	0.392738	0.0755393		0.193029	0.156816	0.156938	0.143	0.141031	0.226844
Week 6	1.60681	1.10375	1.03509			1.63938	0.680188		1.179	1.237	0.99675	1.06066	1.4945	0.76725

## Sheet: Figure 3C
Figure 3C Bioluminescence
	Bioluminescence
	E2 Flagellin I.T.(10 ug) + ICTM2	E3 Flagellin I.T. (10 ug) + ICTM1	E3 Flagellin I.T. (10 ug) + ICTM2	E3 CBLB502 I.T.(10 ug) M5	E4 Flagellin I.T. (10 ug) M3	E4 CBLB502 I.T.(1ug) + ICT M1	E4 CBLB502 I.T.(1ug) + ICT M2	E5 CBLB502 I.T.(1ug) + ICT M5	E6 ICT M7	E6 CBLB502 I.P.(1ug) + ICT M1	E6 CBLB502 I.P.(1ug) + ICT M2	E6 CBLB502 I.T.(1ug) + ICT M9	E7 ICT M2	E7 CBLB502 I.T.(1ug) + ICT M2	E7 CBLB502 I.T.(1ug) + ICT M6	E7 Vehicle M2
Week 1	7.48855	7.82347	0	8.39094	6.29447	6.96379	8.82413	0	8.51455	6.59329	6.22789	7.85794	0	5.36173	0	5.5611
Week 2			0	0			4.89872	0	9.10721				0		0
Week 3			0	0			5.03743	0	7.90741				0		0
Week 4			0	4.88762			4.99476	0	7.0899				0		0
Week 5			0	4.67025			5.26007	0	5.26717				0		0
Week 6			0	5.22272			6.10037	0	5.30103				0		0
Week 7			0	6.63749				0					0		0
Week 8			0					0					0		0
Week 9			0					0					0		0
Week 10			0					0					0		0
Week 11			0					0					0		0
			0					0					0		0
Figure 3C Tumor Volume
	Tumor Volume
	Fig. S3D – Mouse 2 (Flagellin i.t. (10 μg) + ICT)	Fig. S3D – Mouse 6 (Flagellin i.t. (10 μg) + ICT)	Fig. S3D – Mouse 7 (Flagellin i.t. (10 μg) + ICT)	Fig. S4D – Mouse 5 (CBLB502 i.t. (10 μg))	Fig. S3C – Mouse 13 (Flagellin i.t. (10 μg))	Fig. S3H – Mouse 4 (CBLB502 i.t. (1 μg) + ICT)	Fig. S3H – Mouse 1 (CBLB502 i.t. (1 μg) + ICT)	Fig. S3H – Mouse 10 (CBLB502 I.T. (1 μg) + ICT)	Fig. S3F – Mouse 23 (ICT)	Fig. S5E – Mouse 1 (CBLB502 i.p. (1 μg) + ICT)	Fig. S5E – Mouse 5 (CBLB502 i.p. (1 μg) + ICT)	Fig. S3H – Mouse 19 (CBLB502 i.t.(1 μg) + ICT)	Fig. S5C – Mouse 3 (ICT)	Fig. S3H – Mouse 22 (CBLB502 i.t. (1 μg) + ICT)	Fig. S3H – Mouse 26 (CBLB502 i.t. (1 μg) + ICT)
Week 1	0	0	0	0	0	0	0	0	0.004125	0	0	0	0	0	0
Week 2	0	0	0	0.003906	0	0	0.0008125	0	0.0003125	0	0	0	0	0	0
Week 3	0	0	0	0.0350313	0	0	0.0064063	0	0.00975	0	0	0	0	0	0
Week 4	0	0	0	0.067375	0	0	0.0656563	0	0.114375	0	0	0	0	0	0
Week 5	0	0	0	0.3405	0	0	0.250281	0	1.761	0	0	0	0	0	0
Week 6	0	0	0	1.5615	0	0	0.81575	0		0	0	0	0	0	0
Week 7	0	0	0		0	0		0		0	0	0	0	0	0
Week 8	0	0	0		0	0		0		0	0	0	0	0	0
Week 9	0	0	0		0	0		0		0	0	0	0	0	0
Week 10	0	0	0		0	0		0		0	0	0	0	0	0
Week 11	0	0	0		0	0		0		0	0	0	0	0	0

[truncated: 6 more sheets: Figure 4A-B, Figure 4C-D, Figure 4E-F, Figure 5, Figure 6A, Figure 6B]
